# Supplementary material for: Pancreatic lymphangioma and concurrent intestinal lymphangiectasia in a dog
Source: J Vet Intern Med. 2026 Feb 11;40(1):aalaf033. doi: 10.1093/jvimsj/aalaf033 (PMC12893210; doi:10.1093/jvimsj/aalaf033)
Supplement: aalaf033_supp_tab_1 [file aalaf033_supp_tab_1.xlsx]

## Sheet: Sheet1
Supplemental Table 1. Serial changes in laboratory data during hospitalization and post-laparotomy
Clinical Event / Time	Albumin (Reference: 23-40 g/L)	Globulin (Reference: 23-38 g/L)	cholesterol (mg/dL)	Ca (mg/dL)
Primary care vet visit	10	20	95	8.3
Initiation of steroid therapy	10	22
Upon referral to our hospital	21	20	99	10.3
Showed improvement	27	27
Deterioration at primary hospital	18	24
Further deterioration	15	19
Pre-laparotomy at our hospital	12	12	90
1 day post-laparotomy	10	20
3 days post-laparotomy	17	31
9 days post-laparotomy	33	NA
1 month post-laparotomy	40	24
3 months post-laparotomy	30	28
5 months post-laparotomy	33	33
